# Supplementary material for: Antimicrobial Activity of Arthrospira platensis-Mediated Gold Nanoparticles against Streptococcus pneumoniae: A Metabolomic and Docking Study
Source: Int J Mol Sci. 2024 Sep 19;25(18):10090. doi: 10.3390/ijms251810090 (PMC11432420; doi:10.3390/ijms251810090)
Supplement: Supplementary file 1 [file ijms-25-10090-s001.zip]

Archive with 1 entries (1 files):
- ijms-3184008-supplementary.pdf
